# Supplementary material for: Combining MSC Exosomes and Cerium Oxide Nanocrystals for Enhanced Dry Eye Syndrome Therapy
Source: Pharmaceutics. 2023 Sep 11;15(9):2301. doi: 10.3390/pharmaceutics15092301 (PMC10536361; doi:10.3390/pharmaceutics15092301)
Supplement: Supplementary file 1 [file pharmaceutics-15-02301-s001.zip]

Archive with 1 entries (1 files):
- pharmaceutics-2545415-supplementary.pdf
